# Supplementary material for: Discovery of piRNAs Pathway Associated with Early-Stage Spermatogenesis in Chicken
Source: PLoS One. 2016 Apr 5;11(4):e0151780. doi: 10.1371/journal.pone.0151780 (PMC4821617; doi:10.1371/journal.pone.0151780)
Supplement: S3 Table — The 9 genes marked in red were acquired by mapping 32 piRNAs sequences. (XLSX) [file pone.0151780.s003.xlsx]

## Sheet: Sheet1
piRNA	Ensembl_ID	Gene_symbol	Description	Gene_ID	sequence
>piRNA_1	ENSGALG00000016750	VWA3B	von Willebrand factor A domain containing 3B [Source:HGNC Symbol;Acc:28385]	418688	TCCTGGGAATACCGGGTGCTGTAGGCT
>piRNA_10	ENSGALG00000001627	CPNE1	Gallus gallus copine I (CPNE1), mRNA. [Source:RefSeq mRNA;Acc:NM_001171738]	100858298	TCCCACATCGTCTAGCGGTTAGGATTCCTGGTTT
>piRNA_105	ENSGALG00000002458	VAC14	Gallus gallus Vac14 homolog (S. cerevisiae) (VAC14), mRNA. [Source:RefSeq mRNA;Acc:NM_001030564]	415678	TTGGTGGTTCAGTGGTAGAATTCTCGCC
>piRNA_106	ENSGALG00000017178	GRIA4	Gallus gallus glutamate receptor, ionotropic, AMPA 4 (GRIA4), transcript variant 2, mRNA. [Source:RefSeq mRNA;Acc:NM_205214]	396137	TTCTGCCCAGTGCTCTGAATGTCAAAG
>piRNA_113	ENSGALG00000028466	IL34	interleukin 34 [Source:HGNC Symbol;Acc:28529]	100858424	GCAGGCAAGAATTCTACCACTGAACCACCAATGC
>piRNA_12	ENSGALG00000004108	CCAR1	cell division cycle and apoptosis regulator 1 [Source:HGNC Symbol;Acc:24236]	423692	GCATTGGTGGTTCAGTGGTAGAATTCGCGCCTGC
>piRNA_12	ENSGALG00000025283	SNORD98	Small nucleolar RNA SNORD98 [Source:RFAM;Acc:RF00607]		GCATTTGTGGTTCAGTGGTAGAATTCTCGCC
>piRNA_125	ENSGALG00000000122	GNB2L1	Gallus gallus guanine nucleotide binding protein (G protein), beta polypeptide 2-like 1 (GNB2L1), mRNA. [Source:RefSeq mRNA;Acc:NM_001004378]	417044	TTGAGGGATGACTGTTTGGAGATCTGAAG
>piRNA_127	ENSGALG00000010124	RPS8	Gallus gallus ribosomal protein S8 (RPS8), mRNA. [Source:RefSeq mRNA;Acc:NM_001252126]	424584	CCTGGGAATACCGGGTGCTGTAGGCTA
>piRNA_132	ENSGALG00000003966	RPL23A	ribosomal protein L23a [Source:HGNC Symbol;Acc:10317]	417574	CAGTCGGATTCCCCTGGTCCGCACCAGT
>piRNA_134	ENSGALG00000026805	SNORD12	Small nucleolar SNORD12/SNORD106 [Source:RFAM;Acc:RF00581]		TAGTACTCTGCGTTGTGGCCGCAGCAACCTCGGT
>piRNA_140	ENSGALG00000009693	CPXM2	carboxypeptidase X (M14 family), member 2 [Source:HGNC Symbol;Acc:26977]	423951	TCCCACATTGTCTAGCGGTTAGGATTCCTGGTT
>piRNA_152	ENSGALG00000003943	PRKCA	Gallus gallus protein kinase C, alpha (PRKCA), mRNA. [Source:RefSeq mRNA;Acc:NM_001012804]	101749801	GCAGGCGTGAATTCTACCACTGAACCACCAATGC
>piRNA_176	ENSGALG00000000597	PUM1	Gallus gallus pumilio homolog 1 (Drosophila) (PUM1), mRNA. [Source:RefSeq mRNA;Acc:NM_001012840]	419554	GCAATGGTGGTTCAGTGGTAGAATTCTCGCCTGC
>piRNA_177	ENSGALG00000014498	NOP56	Gallus gallus NOP56 ribonucleoprotein homolog (yeast) (NOP56), mRNA. [Source:RefSeq mRNA;Acc:NM_001031388]	426574	GCATTGGTTGTTCAGTGGTAGAATTCTCGCCTGC
>piRNA_182	ENSGALG00000003197	RPL7A	Gallus gallus ribosomal protein L7a (RPL7A), mRNA. [Source:RefSeq mRNA;Acc:NM_001004379]	417158	TCCCACATGGTCTAGCGGTTAGGATTCCTGGT
>piRNA_214	ENSGALG00000001619	ATG16L1	autophagy related 16-like 1 (S. cerevisiae) [Source:HGNC Symbol;Acc:21498]	424746	GCAGGCGAGAATTCTACCTCTGAACCACCAATGC
>piRNA_224	ENSGALG00000022790	FAM82B	regulator of microtubule dynamics protein 1 [Source:RefSeq peptide;Acc:NP_001264341]	420213	GCGTTGGTGGTTCAGTGGTAGAATTCTCGCCTGC
>piRNA_25	ENSGALG00000006512	HSPA8	Gallus gallus heat shock 70kDa protein 8 (HSPA8), mRNA. [Source:RefSeq mRNA;Acc:NM_205003]	395853	ATTTCTGCCCAGTGCTCTGAATGTCAAAGT
>piRNA_57	ENSGALG00000027547	SNORD30	Small nucleolar RNA SNORD30 [Source:RFAM;Acc:RF00088]		GCATTGGTGGTTCAGTGGTAGAATTCTCGCCTAC
>piRNA_70	ENSGALG00000025668	SNORD81	Small nucleolar RNA SNORD81 [Source:RFAM;Acc:RF00136]		GCATTGGTGGTTCAGTGGTATAATTCTCGCCTGC
>piRNA_99	ENSGALG00000004500	RFWD2	ring finger and WD repeat domain 2, E3 ubiquitin protein ligase [Source:HGNC Symbol;Acc:17440]	429072	CTGGAAGCTGTTGGGACCAGTTGGGACCGGT
